# Supplementary material for: Enhancement of Activity of Thermophilic Inorganic Pyrophosphatase Ton1914 via Site-Directed Mutagenesis
Source: Biomolecules. 2025 Sep 30;15(10):1395. doi: 10.3390/biom15101395 (PMC12562645; doi:10.3390/biom15101395)
Supplement: Supplementary file 1 [file biomolecules-15-01395-s001.zip]

Archive with 3 entries (3 files):
- biomolecules-3840876-supplementary.pdf
- Figure3-left.jpg
- Figure3-right.jpg
